# Supplementary material for: Associations Between Brominated Flame Retardant Exposure and Depression in Adults: A Cross-Sectional Study
Source: Toxics. 2024 Dec 19;12(12):918. doi: 10.3390/toxics12120918 (PMC11728815; doi:10.3390/toxics12120918)
Supplement: Supplementary file 1 [file toxics-12-00918-s001.zip]

Archive with 1 entries (1 files):
- toxics-3379462-supplementary.pdf
